# Supplementary material for: slideimp: efficient imputation of DNA methylation data
Source: Bioinformatics. 2026 May 21;42(6):btag318. doi: 10.1093/bioinformatics/btag318 (PMC13257852; doi:10.1093/bioinformatics/btag318)
Supplement: btag318_Supplementary_Data [file btag318_supplementary_data.zip]

Archive with 1 entries (1 files):
- pham et al. 2026 supplement.pdf
